# Supplementary material for: Immunologic effects of locoregional therapies for unresectable hepatocellular carcinoma
Source: JHEP Rep. 2025 Aug 22;7(12):101555. doi: 10.1016/j.jhepr.2025.101555 (PMC12637058; doi:10.1016/j.jhepr.2025.101555)
Supplement: Multimedia component 4 [file mmc4.zip]

Archive with 5 entries (4 files):
- Clinical Trial/
- Clinical Trial/DRKS - ImmuMITT registry protocol.pdf
- Clinical Trial/ENG study information.pdf
- Clinical Trial/GER study information.pdf
- Clinical Trial/STROBE_checklist_ImmuMIT cohort.docx
